# Supplementary material for: Two-Dimensional Transthoracic Echocardiography-Based Diagnosis of Right Ventricular Aneurysm: A Neglected Issue in Patients with Coronary Artery Disease: Case Series and Literature Review
Source: Diagnostics (Basel). 2023 Jun 28;13(13):2194. doi: 10.3390/diagnostics13132194 (PMC10340304; doi:10.3390/diagnostics13132194)
Supplement: Supplementary file 1 [file diagnostics-13-02194-s001.zip]

Archive with 14 entries (14 files):
- figure S1-case 2.jpg
- figure S10-case 14.jpg
- figure S11-case 15.jpg
- figure S12-case 17.jpg
- figure S2-case 4.jpg
- figure S3-case 5.jpg
- figure S4-case 6.jpg
- figure S5-case 7.jpg
- figure S6-case 8.jpg
- figure S7-case 9.jpg
- figure S8-case 10.jpg
- figure S9-case 11.jpg
- Supplementary figure legends.pdf
- supplementary video.mp4
